# Supplementary material for: Distribution Pattern and Change Prediction of Luprops orientalis (Coleoptera: Tenebrionidae) Suitable Area in East Asia Under Climate Change
Source: Insects. 2025 Jun 13;16(6):626. doi: 10.3390/insects16060626 (PMC12193915; doi:10.3390/insects16060626)
Supplement: Supplementary file 1 [file insects-16-00626-s001.zip]

Archive with 1 entries (1 files):
- insects-3611860-supplementary.pdf
